# Supplementary material for: Dmrt1 is the only male pathway gene tested indispensable for sex determination and functional testis development in tilapia
Source: PLoS Genet. 2024 Mar 27;20(3):e1011210. doi: 10.1371/journal.pgen.1011210 (PMC10971778; doi:10.1371/journal.pgen.1011210)
Supplement: S1 Data — (XLSX) [file pgen.1011210.s016.xlsx]

## Sheet: Fig.2A&B
	The Percentage of Positive Cyp19a1b Expression (Brain)		The Percentage of Positive Cyp19a1b Expression (Gonad)
	the mean	standard deviation	the mean	standard deviation
WT XX	4.85437	0.6446	1.6629	0.4095
WT XY	3.77494	0.6589	1.45984	0.5883
cyp19a1a-/- XX	8.25074	0.7223	3.27389	0.3971
dmrt1-/- XY	10.2486	1.535	3.15076	0.4792
dko type I	15.3929	1.8	4.39524	0.6216
	Relative mRNA Expression Level of cyp19a1b (Brain)		Relative mRNA Expression Level of cyp19a1b(Gonad)
	the mean	standard deviation	the mean	standard deviation
WT XX	1.6419	0.6091	1.66186	0.0885
WT XY	1.42178	0.4769	1.26415	0.2508
cyp19a1a-/- XX	5.24771	0.1845	6.50705	1.051
dmrt1-/- XY	4.15036	1.8023	5.35695	0.3575
dko type I	10.5452	0.2054	11.3592	2.102

## Sheet: Fig.3A
	Relative mRNA Expression Level(foxl3)
	the mean	standard deviation
WT XX	25.5736	5.815
WT XY	2.70561	0.7461
cyp19a1a-/- XX	1.70145	1.064
dmrt1-/- XY	24.6175	3.189
dmrt1-/-;cyp19a1a-/- XX/XY type I	28.8854	2.188
dmrt1-/-;cyp19a1a-/-;cyp19a1b-/- XX/XY	23.6422	2.42

## Sheet: Fig.S4C
	Serum E2 level(ELISA)		Serum E2 level(UPLC-MS/MS)
	the mean	standard deviation	the mean	standard deviation
WT XX	21.7175	3.443	13.3903	1.402
WT XY	2.93014	0.6355	2.36011	0.5671
DKO typeI	13.4882	2.12	6.74245	0.4508

## Sheet: Fig.S5A&B
	StAR1		StAR2		3β-hsd-I		3β-hsd-II		cyp17a1		cyp17a2
	the mean	standard deviation	the mean	standard deviation	the mean	standard deviation	the mean	standard deviation	the mean	standard deviation	the mean	standard deviation
WT XX	3.72226	0.27	1.87361	0.673	2.05685	0.403	15.9582	0.128	1.22259	0.125	1.63425	0.152
dmrt1-/- XY	1.55991	0.448	1.32305	0.512	1.88594	0.084	32.6203	3.297	2.65314	0.104	1.29555	0.325
dmrt1-/-;cyp19a1a-/-;cyp19a1b-/- XX/XY	18.1065	0.461	11.1784	1.788	9.39195	0.613	38.6546	5.756	22.8908	1.91	10.303	0.622
	foxl2		amh		gsdf		gdf9		bmp15		42sp50		foxl3
	the mean	standard deviation	the mean	standard deviation	the mean	standard deviation	the mean	standard deviation	the mean	standard deviation	the mean	standard deviation	the mean	standard deviation
WT XX	4.95041	0.615	2.47122	0.188	4.28454	0.173	13.2323	1.244	7.34217	0.457	39.5513	3.342	5.15831	0.643
dmrt1-/- XY	3.18782	0.104	1.58857	0.602	2.77644	0.144	19.6193	2.154	9.74542	0.95	21.2484	0.842	4.12681	0.678
dmrt1-/-;cyp19a1a-/-;cyp19a1b-/- XX/XY	3.74851	0.096	19.9919	2.707	1.19199	0.184	14.3974	1.941	12.3309	0.913	33.7939	3.172	3.96077	1.214
	Number of Germ Cells Stained by Vasa Antibody
	15dah		25dah
	the mean	standard deviation	the mean	standard deviation
WT XX	167	6.557	645	23.46
WT XY	95	6.429	149	30.05
dmrt1-/- XX	175	13.87	601	14.22
dmrt1-/- XY	190	13.8	627	13.05
cyp19a1a-/-;cyp19a1b-/- XX	92	17.62	148	59.8
dmrt1-/-;cyp19a1a-/-;cyp19a1b-/- XX	186	22.61	612	24.17
dmrt1-/-;cyp19a1a-/-;cyp19a1b-/- XY	164	19.55	642	10.54

## Sheet: Fig.S9D&F
	Relative mRNA Expression Level of cyp19a1b in Ovary		Relative mRNA Expression Level of cyp19a1b in Brain
	the mean	standard deviation	the mean	standard deviation
amhy- XY	2.28354	0.2632	3.07287	0.7246
cyp19a1a-/-;amhy- XY	12.2833	1.312	4.75987	0.8175
gsdf-/- XY	0.445664	0.108	2.27961	0.2425
cyp19a1a-/-;gsdf-/- XX/XY	12.9845	1.243	4.46786	0.3228
	Fertilization rate at 180 dah(%)
	the mean	standard deviation
WT XY	90	5.132
amhy-;cyp19a1a-/-;cyp19a1b-/- XY	83	4.163
gsdf-/-;cyp19a1a-/-;cyp19a1b-/- XX/XY	87	4.041

## Sheet: Fig.S10D
Fish number	foxl2 mutation rate(%)
1	77.8
2	88
3	10.2
4	58.6
5	2.1
6	39.9
7	79
8	38.3
9	3.5
10	5.6
11	60.1
12	41
13	38.5
14	64
15	90
16	41
17	71.7
18	73
19	87.8
20	81.2
21	88.7
22	69.7
23	71.6
24	0
25	35.7
26	10
27	36.7
28	57.5
29	61.5
30	65
31	41.1
32	66.5
33	60.3
34	10.1
35	82.1
36	23.8
37	8.8
38	70.5
39	18.6
40	16.9
41	12.8
42	66.3
43	5.2
44	68.6
45	70.1
46	34.2
